# Supplementary material for: The Role of DNA Methylation in Genome Defense in Cnidaria and Other Invertebrates
Source: Mol Biol Evol. 2022 Jan 27;39(2):msac018. doi: 10.1093/molbev/msac018 (PMC8857917; doi:10.1093/molbev/msac018)
Supplement: msac018_Supplementary_Data [file msac018_supplementary_data.zip]

Archive with 3 entries (3 files):
- Methylation_supple_tables _v10_20211221DM.xlsx
- Ying_Supplementary_figures_final.pdf
- MBE_Responses_20211222DM.docx
