# Supplementary material for: The Role of DNA Methylation in Genome Defense in Cnidaria and Other Invertebrates
Source: Mol Biol Evol. 2022 Jan 27;39(2):msac018. doi: 10.1093/molbev/msac018 (PMC8857917; doi:10.1093/molbev/msac018)
Supplement: msac018_Supplementary_Data [file msac018_supplementary_data.zip › Methylation_supple_tables _v10_20211221DM.xlsx]

## Sheet: S1_data
Table S1a: Raw BS-seq reads
Species	Sample	Library type	Number of read pairs	Read length	NCBI BioProject ID	SRA accession
Nematostella	Adult	PE, stranded	84828716	150	PRJNA768125	SRX12454586
Acropora	Planula*	PE, stranded	93308331	90		SRX12454583, SRX12454584, SRX12454585
Hydra	Stem cells	PE, stranded	103204628	90		SRX12454587
Table S1b: RNA-seq data used in the study
Species	Sample	Library type	Number of reads	Read length (bp)	SRA / GEO accession
Nematostella	Adult	PE, stranded	20379189	150	GSE168938 (SRX10343391)
Acropora	Planula*	PE, stranded	53313656	100	SRX5072320
Hydra	Stem cells	SE (454 sequencing)	1576978	(averge) 260-280	SRX019488
* Symbiodinium free
Table S1c: Invertebrate genomes that have DNA methylation data used in the study
Species	Phylum	Lineage	Source	Accession
Ephydatia muelleri	Porifera	Sponge	Kenny et al. 2020	https://bitbucket.org/EphydatiaGenome/ephydatiagenome/src/master/
Hydra vulgaris	Cnidaria	Hydrozoa	NCBI	GCF_000004095.1
Exaiptasia pallida		Sea anemone	NCBI	GCF_001417965.1
Nematostella vectensis			EnsemblMetazoa	Release-40
Acropora millepora		Stony coral	NCBI	GCA_004143615.1
Stylophora pistillata		Stony coral	NCBI	GCF_002571385.1
Limulus polyphemus	Arthropoda	Chelicerate	NCBI	GCF_000517525.1
Parasteatoda tepidariorum			NCBI	GCF_000365465.2
Strigamia maritima		Chilopoda	EnsemblMetazoa	Release-47
Acyrthosiphon pisum		Hemimetabolous insect	NCBI	GCF_000142985.2
Oncopeltus fasciatus			NCBI	GCA_000696205.2
Crassostrea gigas	Mollusca	Bivalvia	NCBI	GCF_000297895.1
Strongylocentrotus purpuratus	Echinodermata	Echinoidea	NCBI	GCF_000002235.4
Ciona intestinalis	Chordata	Ascidiacea	NCBI	GCF_000224145.2
Table S1d: Additional cnidarian genomes sampled in this study
Organism	Lineage	Source	Accession
Hydra oligactis	Hydrozoa	NCBI	GCA_004118135.1
Hydra viridissima			GCA_004118115.1
Clytia hemisphaerica			GCA_902728285.1
Craspedacusta sowerbii			GCA_003687565.1
Heteractis crispa	Anthozoa: Actinaria	NCBI	GCA_015164035.1
Heteractis magnifica			GCA_011763375.1
Actinia tenebrosa			GCA_009602425.1
Stichodactyla mertensii			GCA_011800005.1
Phymanthus crucifer			GCA_009858155.1
Stichodactyla helianthus			GCA_015163945.1
Acropora echinata	Anthozoa: Scleractinia	NCBI	GCA_014634105.1
Acropora digitifera			GCA_014634065.1
Astreopora myriophthalma			GCA_014634185.1
Montipora cactus			GCA_014634245.1
Montipora efflorescens			GCA_014634505.1
Orbicella faveolata			GCA_002042975.1
Pachyseris speciosa			GCA_016490735.1
Pocillopora damicornis			GCA_003704095.1
Pocillopora verrucosa			GCA_014529365.1
Fungia spp.		ReefGenomics repository	http://refuge2020.reefgenomics.org
Goniastrea aspera
Galaxea fascicularis
Porties lutea
Heliofungia actiniformis		Kindly provided by Dr. Ira Cooke, JCU, Australia

## Sheet: S2_bs
Table S2: BS-seq read trimming and mapping
Species	Number of read pairs	Retained pairs after trimming	% Retained pairs after trimming	% Uniquely mapped	% Retained after deduplication	Nucleotide C coverage
Nematostella	84828716	84554489	99.6767	69.3	64.89	30.16
Acropora	93308331	93308228	99.9999	63.8	91.55	22.28
Hydra	103204628	103204519	99.9999	64.6	98.83	13.89

## Sheet: S3_mCnt
Table S3: Methylation level for each context
Species	Context	Total C	Covered C*	% Covered C	5mC**	%5mC
Nematostella	CHH	81659297	67737374	82.9512	79214	0.116943
	CHG	19950411	16527389	82.8423	22909	0.138612
	CpG	9612842	8339560	86.7544	1252788	15.0222
Acropora	CHH	91498579	75974273	83.0333	123405	0.16243
	CHG	23185345	19984124	86.1929	32961	0.164936
	CpG	10449900	9779198	93.5817	1912615	19.558
Hydra	CHH	165105186	137787070	83.4541	54281	0.0393948
	CHG	30118537	26510926	88.022	11151	0.0420619
	CpG	10657521	10267980	96.3449	2900279	28.2459
* sequencing depth ≥ 2
** Methylated Cytosines

## Sheet: S4_repeat
Table S4: de novo annotated repeat statistics
Species		Nematostella	Acropora	Hydra
Genome size (Mb)		356	386	852
GC level (%)		40.64	38.85	27.57
% bases masked		30.13	33.81	56.23
% interspersed		24.47	32.84	51.53
Retrotransposon	% SINE	0.98	1.13	0.23
	% LINE	2.24	4.98	15.94
	% LTR	1.94	2.78	1.05
	% Retro TE	5.17	8.88	17.23
DNA transposon	% DNA	14.51	7.04	25.97
% Unclassified		4.8	16.92	8.33
Others	Small RNA: % length	0.23	0.21	0
	Satellites: % length	2.51	0.14	0
	Simple repeats: % length	1.37	0.77	3.33
	Low complexity: % length	0.09	0.12	0.37

## Sheet: S5_intron_mCpG
Table S5a: Numbers of mCpG in intronic regions
Species	Feature	Length	Total CpG	Covered CpG	mCpG	mCpG%
Nematostella	Intron	105161511	2595381	2372815	590195	24.8732
	intron.nonRepeat	74681766	1588001	1458510	304033	20.8455
	intron.repeat	30479745	1007380	914305	286162	31.2983
Acropora	Intron	137404569	3373226	3222114	718143	22.2879
	intron.nonRepeat	93684473	1970247	1886951	328355	17.4014
	intron.repeat	43720096	1402979	1335163	389788	29.194
Hydra	Intron	272555642	2539850	2464060	1650789	66.9947
	intron.nonRepeat	126805045	823753	797381	438132	54.9464
	intron.repeat	145750597	1716097	1666679	1212657	72.7589
Table S5b: Enrichment test of repeat mCpG in intronic regions
Species	Feature	mCpG	non-mCpG	OR (95% CI)	**p value
Nematostella	repeats	286162	628143	1.76 (1.75-1.77)	0
	non-repeats	304033	1154477
Acropora	repeats	389788	945375	1.96 (1.95-1.97)	0
	non-repeats	328355	1558596
Hydra	repeats	1212657	454022	2.19 (2.18-2.20)	0
	non-repeats	438132	359249
** G likelihood-ratio test, 0 represent values that exceed numerical precision.
Table S5c: methylation level for different repeat classes in intron
Species	Feature	Length	Total CpG	Covered CpG	mCpG	mCpG%	OR (95% CI)	**p value
Nematostella	RepeatRetro	4138205	139459	121004	42838	35.4021	2.08 (2.06-2.11)	0
	RepeatTEDNA	17899271	628725	575675	179179	31.125	1.72 (1.70-1.73)	0
	RepeatTEunclassified	4602242	158709	143710	47442	33.0123	1.87 (1.85-1.89)	0
	Background	74681766	1588001	1458510	304033	20.8455
Acropora	RepeatRetro	10832969	336845	316050	99369	31.4409	2.18 (2.16-2.20)	0
	RepeatTEDNA	8927675	357552	343391	91964	26.7811	1.74 (1.72-1.75)	0
	RepeatTEunclassified	22696699	712549	679850	200311	29.464	1.98 (1.97-2.00)	0
	Background	93684473	1970247	1886951	328355	17.4014
Hydra	RepeatRetro	43796225	555448	539725	398260	73.7894	2.31 (2.29-2.33)	0
	RepeatTEDNA	67694149	885762	862073	635794	73.7518	2.30 (2.29-2.32)	0
	RepeatTEunclassified	19753382	254929	247254	165979	67.1289	1.67 (1.66-1.69)	0
	Background	126805045	823753	797381	438132	54.9464
** G likelihood-ratio test, 0 represent values that exceed numerical precision.

## Sheet: S6_inter_mCpG
Table S6a: Numbers of mCpG in intergenic regions
Species	Feature	Length	Total CpG	Covered CpG	mCpG	mCpG%
Nematostella	intergenic	191053487	4877730	4015553	354117	8.81864
	intergenic repeats	65799897	2444462	1969248	169965	8.63096
	intergenic non-repeats	125253590	2433268	2046305	184152	8.99924
Acropora	intergenic	181568214	4915941	4480850	858541	19.16
	Intergenic repeats	70990860	2508456	2272303	469778	20.6741
	Intergenic non-repeats	110577354	2407485	2208547	388763	17.6027
Hydra	intergenic	529442528	7396860	7104585	1028060	14.47
	Intergenic repeats	317747160	5146429	4943192	792098	16.02
	Intergenic non-repeats	211695368	2250431	2161393	235962	10.9171
Table S6b: Enrichment test of repeat mCpG in intergenic regions
Species	Feature	mCpG	non-mCpG	OR (95% CI)	**p value
Nematostella	repeats	169965	1799283	*0.91 (0.90-0.92)	0
	non-repeats	184152	1862153
Acropora	repeats	469778	1802525	1.22 (1.21-1.23)	0
	non-repeats	388763	1819784
Hydra	repeats	792098	4151094	1.56 (1.55-1.56)	0
	non-repeats	235962	1925431
* Methylation is significantly under represented
** G likelihood-ratio test, 0 represent values that exceed numerical precision.
Table S6c: methylation level for different repeat classes
Species	Feature	Length	Total CpG	Covered CpG	mCpG	mCpG%	OR (95% CI)	**p value
Nematostella	RepeatRetro	11781535	456859	359121	40627	11.3129	1.29 (1.28-1.30)	0
	RepeatTEDNA	28836001	1303712	1047281	86070	8.21842	*0.91 (0.90-0.91)	2.78e-118
	RepeatTEunclassified	10192883	347572	285882	28372	9.92437	1.11 (1.10-1.13)	4.46e-57
	Background	125253590	2433268	2046305	184152	8.99924
Acropora	RepeatRetro	21825404	747174	672168	192534	28.6437	1.88 (1.87-1.89)	0
	RepeatTEDNA	13194563	538718	493727	86470	17.5137	0.99 (0.99-1.00)	0.14
	RepeatTEunclassified	33976868	1184614	1072170	183072	17.0749	*0.96 (0.96-0.97)	2.56e-32
	Background	110577354	2407485	2208547	388763	17.6027
Hydra	RepeatRetro	98680549	1692403	1624632	254818	15.6847	1.52 (1.51-1.53)	0
	RepeatTEDNA	143868490	2431083	2340591	407793	17.4227	1.72 (1.71-1.73)	0
	RepeatTEunclassified	48867170	855133	821962	104036	12.657	1.18 (1.17-1.79)	0
	Background	211695368	2250431	2161393	235962	10.9171
* Methylation is significantly under represented
** G likelihood-ratio test, 0 represent values that exceed numerical precision.

## Sheet: S7_Repeat_Age_Classes
Table S7a: Number of elements in different repeat classes
Species	Divergence Bin	Intronic Regions			Intergenic regions
		RetroTE	DNATE	Unclassified	RetroTE	DNATE	Unclassified
Nematostella	Kimura: 0-3	1068	2150	641	3100	5210	2676
	Kimura: 3-6	400	5763	869	1130	9348	1609
	Kimura: 6-9	354	4233	939	750	6351	1438
	Kimura: 9-12	240	2606	626	513	3741	1005
	Kimura: 12-15	145	1574	402	256	2392	651
	Kimura: 15-18	127	1064	263	201	1536	462
	Kimura: 18-21	134	720	171	194	986	285
	Kimura: 21-24	105	528	127	183	764	192
	Kimura: 24-27	68	410	87	152	649	138
	Kimura: 27-30	61	292	52	187	478	86
	Kimura: 30-50	512	342	114	1506	1085	198
Acropora	Kimura: 0-3	940	1922	3320	1966	2260	5259
	Kimura: 3-6	1851	3740	5649	4236	5626	10699
	Kimura: 6-9	1349	2304	3660	3125	3607	7981
	Kimura: 9-12	1190	1718	2829	2232	2336	5633
	Kimura: 12-15	990	1136	2260	1649	1640	4059
	Kimura: 15-18	903	991	1577	1405	1331	3182
	Kimura: 18-21	847	989	1181	1258	1402	2301
	Kimura: 21-24	795	900	932	1147	1405	2019
	Kimura: 24-27	672	744	812	1106	1211	1458
	Kimura: 27-30	554	530	510	1090	856	1050
	Kimura: 30-50	1654	653	608	6281	1340	1505
Hydra	Kimura: 0-3	1309	3308	620	2506	10008	3476
	Kimura: 3-6	4509	6933	1133	8320	18048	5243
	Kimura: 6-9	3012	4642	1195	6586	13267	5276
	Kimura: 9-12	1738	3239	962	4726	9687	3572
	Kimura: 12-15	1550	1783	607	4719	6593	2488
	Kimura: 15-18	926	1162	339	4411	4784	1539
	Kimura: 18-21	717	797	262	4090	3331	1320
	Kimura: 21-24	677	586	246	4732	2504	1142
	Kimura: 24-27	654	413	146	5114	1849	743
	Kimura: 27-30	667	291	45	4883	1378	347
	Kimura: 30-50	2144	1884	179	13354	7248	929
Table S7b: Number of elements and length in different repeat classes and age groups
Species	Location	Age	Retrotransposons				DNA transposons				Unclassified transposons
			No.Elements	%element	Length	%length	No.Elements	%element	Length	%length	No.Elements	%element	Length	%length
Nematostella	Intron	Young	1899	58.99	1437787	66.67	13193	67.03	6950328	76.86	2696	62.83	1620812	72.93
		Middle	803	24.95	394056	18.27	6147	31.23	1952647	21.59	1481	34.51	560288	25.21
		Old	512	15.91	322455	14.95	342	1.74	139346	1.54	114	2.66	41329	1.86
	Intergenic	Young	5212	63.72	5631536	72.73	22373	68.74	15797641	80.5	6112	69.92	5109703	81.66
		Middle	1454	17.78	1126585	14.55	9082	27.9	3373833	17.19	2430	27.8	1054435	16.85
		Old	1506	18.41	981380	12.67	1085	3.33	450423	2.3	198	2.27	92495	1.48
Acropora	Intron	Young	4568	38.86	1924774	42.01	8592	54.98	3064396	58.69	13586	58.21	5099335	65.37
		Middle	5523	46.98	1766037	38.55	6382	40.84	1942983	37.21	9144	39.18	2529618	32.43
		Old	1654	14.07	885326	19.32	653	4.18	213936	4.1	608	2.61	171705	2.2
	Intergenic	Young	10126	39.64	6789836	45.13	12363	53.72	5517276	55.22	25991	57.57	12197416	61.58
		Middle	9088	35.58	4232442	28.13	9311	40.46	3953571	39.57	17650	39.09	7039769	35.54
		Old	6281	24.59	3995352	26.56	1340	5.82	520912	5.21	1505	3.33	570366	2.88
Hydra	Intron	Young	9435	52.69	11207811	54.65	16153	64.5	17629486	71.52	3283	57.25	2652967	63.13
		Middle	6324	35.32	7311915	35.66	7001	27.95	5494059	22.29	2272	39.62	1405286	33.44
		Old	2144	11.97	1986446	9.69	1884	7.52	1522597	6.18	179	3.12	144436	3.44
	Intergenic	Young	19099	30.1	20402169	31.21	45029	57.18	51585944	66.93	15316	58.74	14014798	65.13
		Middle	30988	48.84	31892970	48.79	26420	33.55	19654206	25.5	9830	37.7	6833695	31.76
		Old	13354	21.05	13067428	19.99	7248	9.2	5807413	7.54	929	3.56	668999	3.11

## Sheet: S8_gene
Table S8: Gene statisitics
	Species	Nematostella	Acropora	Hydra
Genome and Genes	Assembly size (Mb)	356	386	852
	% GC	40.64	38.85	27.57
	No. genes	27527	26615	20042
	Genic size (Mb)	144	184	302
	% genic	40.4494	47.6684	35.446
Gene length (bp)	mean	5459.21	7173.95	15114
	median	2716	4483	7759
	longest	194300	125838	179165
mRNA length (bp)	mean	1474.42	1818.21	1413.01
	median	921	1341	1096.5
	longest	33620	39657	24396
Exon length (bp)	mean	253.949	257.47	228.141
	median	127	127	130
	longest	33055	15618	10141
Intron length (bp)	mean	828.986	883.522	2624.6
	median	436	559	672
	longest	101549	34027	71219
	Total size (Kb)	106280	138870	272748

## Sheet: S9_cnidarians
Table S9: Cnidarian genome statistics
Species	Lineage	Genome size (Mb)	Repeat Size (Mb)	TE size (Mb)	TE%
Clytia hemisphaerica	Hydrozoa	420	206	202	48.15
Craspedacusta sowerbii		673	266	240	35.78
Hydra oligactis		1262	823	790	62.66
Hydra viridissima		298	118	111	37.17
Hydra vulgaris		852	475	444	52.12
Actinia tenebrosa	Actinaria	238	67	62	26.13
Heteractis crispa		399	137	128	32.31
Heteractis magnifica		376	134	122	32.6
Phymanthus crucifer		437	110	96	22.05
Stichodactyla helianthus		296	124	116	39.45
Stichodactyla mertensii		292	112	104	35.62
Exaiptasia pallida		258	52	49	18.9922
Nematostella vectensis		356	105	90	25.2809
Acropora echinata	Scleractinia	401	121	116	29.13
Astreopora myriophthalma		373	133	128	34.51
Montipora cactus		652	274	266	40.76
Montipora efflorescens		643	267	260	40.52
Orbicella faveolata		485	111	105	21.7
Pocillopora damicornis		234	47	44	19.06
Pocillopora verrucosa		380	117	111	29.38
Acropora digitifera		447	137	132	29.5302
Fungia spp.		606	227	218	35.9736
Goniastrea aspera		764	341	329	43.0628
Galaxea fascicularis		334	105	101	30.2395
Heliofungia actiniformis		1156	695	674	58.3
Porites lutea		552	203	197	35.6884
Pachyseris speciosa		984	513	491	49.8984
Stylophora pistillata		400	110	105	26.25
Acropora millepora		386	126	122	31.6062

## Sheet: S10_invertebrates
Table S10: Sampled invertebrate genomes used in the linear regression model
Species	Phylum	Lineage	5mCpG%	Genome size (Mb)	TE%	retroTE%	dnaTE%	Unclassified%	Unclassfied/totalTE%	YoungTE%	MiddleTE%	OldTE%
Ephydatia muelleri	Porifera	Sponge	37	322	44.68	10.73	12.33	21.62	48.34	19.9847	18.1957	6.48628
Hydra vulgaris	Cnidaria	Hydrozoa	28.25	852	52.12	16.91	25.44	9.77	18.74	20.2613	25.4298	6.41508
Nematostella vectensis		Actinaria	15.02	356	25.44	4.66	14.45	6.34	24.92	16.239	8.12597	1.06964
Exaiptasia pallida		Actinaria	6.37	256	19.92	2.19	3.04	14.7	73.79	11.316	7.56871	1.03406
Acropora millepora		Scleractinia	19.56	386	32.9	9.32	6.32	17.26	52.46	14.6032	15.1872	3.09667
Stylophora pistillata		Scleractinia	7	400	26.26	7.92	3.9	14.44	54.98	12.2382	11.4103	2.60597
Parasteatoda tepidariorum	Arthropoda	Chelicerate	4.2293	1445	31.81	2.73	6.33	22.75	71.51	8.04377	21.729	2.03347
Limulus polyphemus		Chelicerate	9.18	1828	33.33	10.61	3.51	19.2	57.6	9.91992	19.4016	3.9969
Strigamia maritima		Chilopoda	33.18	176	42.08	13.82	1.84	26.42	62.78	23.9686	15.2214	2.88703
Acyrthosiphon pisum		Hemimetabolous insect	4.21	541	25.93	1.85	9.32	14.76	56.92	10.5247	13.984	1.42058
Oncopeltus fasciatus		Hemimetabolous insect	3	1099	26.33	9.28	2.93	14.13	53.66	7.7678	15.9872	2.5714
Crassostrea gigas	Mollusca	Bivalvia	16	557	30.44	2.56	16	11.89	39.06	14.008	14.6481	1.78139
Strongylocentrotus purpuratus*	Echinodermata	Echinoidea	25	990	31.78	6.23	10.09	15.45	48.6155
Ciona intestinalis*	Chordata	Ascidiacea	27	115	22.08	8.95	8.54	4.59	20.788
* Invertebrate deuterostomes, which were excluded from the linear regression model.
